# Supplementary material for: Myo-Inositol Limits Kainic Acid-Induced Epileptogenesis in Rats
Source: Int J Mol Sci. 2022 Jan 21;23(3):1198. doi: 10.3390/ijms23031198 (PMC8835653; doi:10.3390/ijms23031198)
Supplement: Supplementary file 1 [file ijms-23-01198-s001.zip]

Archive with 9 entries (9 files):
- ijms-1544512 - Supplementary Materials/Supplementary  Figure S1 and legend.pdf
- ijms-1544512 - Supplementary Materials/Supplementary Table S1.pdf
- ijms-1544512 - Supplementary Materials/Supplementary Table S2.pdf
- ijms-1544512 - Supplementary Materials/Supplementary Table S3.pdf
- ijms-1544512 - Supplementary Materials/Supplementary Table S4 (A&B).pdf
- ijms-1544512 - Supplementary Materials/Supplementary Table S5 (A&B).pdf
- ijms-1544512 - Supplementary Materials/Supplementary Table S6 (A&B).pdf
- ijms-1544512 - Supplementary Materials/Supplementary Table S7 (A&B).pdf
- ijms-1544512 - Supplementary Materials/Supplementary Table S8(A&B).pdf
